# Supplementary material for: Analysis of Antibiotic Resistance Genes (ARGs) across Diverse Bacterial Species in Shrimp Aquaculture
Source: Antibiotics (Basel). 2024 Aug 30;13(9):825. doi: 10.3390/antibiotics13090825 (PMC11429446; doi:10.3390/antibiotics13090825)
Supplement: Supplementary file 1 [file antibiotics-13-00825-s001.zip]

Archive with 1 entries (1 files):
- antibiotics-3050860-supplementary.xlsx
